# Supplementary material for: PTX Instructs the Development of Lung-Resident Memory T Cells in Bordetella pertussis Infected Mice
Source: Toxins (Basel). 2021 Sep 8;13(9):632. doi: 10.3390/toxins13090632 (PMC8470914; doi:10.3390/toxins13090632)
Supplement: Supplementary file 1 [file toxins-13-00632-s001.zip]

Archive with 1 entries (1 files):
- toxins-1281668-supplementary.pdf
